# Supplementary material for: What Does Social Support Sound Like? Challenges and Opportunities for Using Passive Episodic Audio Collection to Assess the Social Environment
Source: Front Public Health. 2021 Mar 29;9:633606. doi: 10.3389/fpubh.2021.633606 (PMC8039317; doi:10.3389/fpubh.2021.633606)
Supplement: Supplementary file 1 [file Table_1.XLSX]

## Sheet: Sheet1
Sequence	Quote reference	Quote	Demographic
Interaction code
1	SOC_01	I: Do you feel easy to ask for help with them? Like with your husband, mother in-law, sister in-law? P: Umm, I feel easy. I: Why? P: I can share my problems easily with them. So, I don’t feel difficulty asking them for help.	17-year old mother with 2-month old infant
2	SOC_02	I: Did you ever or after being mother receive any such help from your mother in-law? P: After being mother, it was difficult for me to sit comfortably because of the wound, so my mother in-law used to do oil massage to my daughter and my aunt used to come in the evening and change her (daughter`s) clothes and do oil massage to my daughter. I: And did you feel comfortable receiving help from your …	17-year-old mother with 3-month old infant
3	SOC_03	I: Giving birth to a baby is a difficult task. After conception or during pregnancy a mother might have different problems like having negative thoughts, want to stay alone etc. and after giving birth to her baby she might have some problems like having negative thoughts, don’t want to do enjoy, feel worried and irritated etc. And some mother might have suicidal thoughts. Did you ever have such t…	20-year-old mother with 3-month-old infant
4	SOC_04	I: And what about talking with her and other what do you do with your baby? P: Umm, talking with her, and when she smiles, I feel happy	17-year-old mother with 2-month-old infant
5	SOC_05	I: In your opinion, what do your baby wants from you? Like love, talking with him etc. P: He needs love. Someone to talk with him, friends etc. I: How do you know that your baby needs all these things? P: He starts to cry when I leave him inside the room, starts laughing and enjoying when someone remains with him and talks with him. Due to these types of behaviors, I came to know that he wants so…	22-year-old mother with 12-month-old infant
Social Support code
6	SUPP_01	I: How did you get rid from those [mental health] problems? P: My family members supported me and they suggested that I take care of my baby. I: And you got rid of those problems? P: Umm. All my relatives and family members supported and gave suggestions. They suggested that I have to love my baby; I have to breastfed my baby on time.	19-year-old with 5-month-old infant
7	SUPP_02	I: Why did you feel easier to ask for help from your landlord aunt? P: She feel very happy to play with my daughter, and she always used to ask when I have to go somewhere. So, I used to feel easier with her.	17-year-old mother with 3-month old infant
8	SUPP_03	P: Because of the birth of my baby, I had different types of [negative] thoughts like how should I provide care to her and at that time I wanted to stay alone, didn’t want to eat anything etc. I: What types of activities you did to decrease those problems? P: I wanted to stay alone, walk, or listen to songs.	19-year-old with 5-month-old infant
9	SUPP_04	Usually my husband used to quarrel with me. And at that time, I used to cry and want to stay alone.	16 year old with 4-month old infant
10	SUPP_05	I: When did you feel difficulty? P: Some days after delivering the baby, the baby did not feel well and we had to admit this baby to the hospital. At that time, I had to face many difficulties. I: At that time, who helped you? P: I got support mostly from my family members. My mother-in-law cooked food, washed clothes, and the baby’s father [my husband] also supported me a lot.	21 year old with 5 month old infant
11	SUPP_06	I came to know all these things by observing my sisters in my maternal home. At that time, I used to observe them how do they take care of their baby. From them I learned all these activities.	22 year old with 12 month old infant
12	SUPP_07	I learnt all these things from my sister in-law [Nanda]. She had a baby and I learnt all these things from her. She taught me how to take care, how to make them bath, how to breastfeed etc.	19 year old with 5 month old baby
13	SUPP_08	When I asked her about the challenges of being mother, she shared that she didn’t feel any difficulty. At first, she used to feel difficult to take care of her baby i.e. bathing her baby but later on when her mother, sister and mother in-law taught her then she felt easy.	Field notes; 18 year old with 2 month old baby
14	SUPP_09	P: In the hospital, sister [Nurse] told me more things than my family members. I got more information from her. She told me how to provide proper care to a newly born baby.	21-year-old mother with 4-month-old infant
Other domain codes
15	OTH_01	I: What [app] do you use on your mobile? P: IMO [Messaging app] I: -Do you use Facebook, watch YouTube and songs on your mobile? P: Watch songs, films, use IMO, and make phone calls etc. I: How do you feel using this type of mobile? P: It feels easy to use. I: Why do you feel easy to use this type of mobile? P: I have been habitual to this type of mobile so.	17-year-old mother with 2-month-old infant
16	OTH_02	I: Usually what do you use on your mobile [phone]? Which application do you use? P: IMO [Messaging app] I: Oh, usually you use IMO on your mobile, and do you feel easy to use that application on your mobile? P: Um, I use IMO when I have time in the evening. And usually once or twice in a week when my brothers call me.	20-year-old mother with 4-month-old infant
17	OTH_03	“I did this last follow up interview in the participant’s maternal home. She went there to celebrate a festival and she felt comfortable having a conversation with me because she was away from her husband’s home. At that time, she shared about her problems with her husband’s family, problems that she felt difficult sharing in her husband’s home. Because of this I came to know various things about…	Field notes; 16-year-old mother with 4-month-old infant
